# Supplementary material for: Impact of the COVID-19 Pandemic on Microbial Profiles and Clinical Outcomes in Orbital and Preseptal Cellulitis
Source: Microorganisms. 2024 Nov 8;12(11):2262. doi: 10.3390/microorganisms12112262 (PMC11596107; doi:10.3390/microorganisms12112262)
Supplement: Supplementary file 1 [file microorganisms-12-02262-s001.zip]

Archive with 4 entries (4 files):
- .DS_Store
- Figure S1.pdf
- Figure S2.pdf
- Figure S3.pdf
